# Supplementary material for: Enhanced Chemical Stability of Tetramethylammonium Head Groups via Deep Eutectic Solvent: A Computational Study
Source: Molecules. 2024 Oct 14;29(20):4869. doi: 10.3390/molecules29204869 (PMC11509940; doi:10.3390/molecules29204869)
Supplement: Supplementary file 1 [file molecules-29-04869-s001.zip]

Archive with 1 entries (1 files):
- molecules-3232913-supplementary.pdf
